# Supplementary material for: Genome-wide identification, characterization, interaction network and expression profile of GRAS gene family in sweet orange (Citrus sinensis)
Source: Sci Rep. 2019 Feb 15;9:2156. doi: 10.1038/s41598-018-38185-z (PMC6377710; doi:10.1038/s41598-018-38185-z)
Supplement: Supplementary file 2 — Dataset 1 [file 41598_2018_38185_MOESM2_ESM.xls]

## Sheet: Sheet1
Table S1.Basic information of CsGRAS family
Gene Symbol	Gene Model	Chrome	location	Length(kb)	Protein length	kDa	pI
CsGRAS1	Cs1g17530	1	20,684,300..20,685,985	1.686	561	62.127	5.58
CsGRAS2	Cs1g21500	1	24,365,362..24,367,280	1.919	490	55.269	5.17
CsGRAS3	Cs1g21840	1	24,637,250..24,639,562	2.313	459	51.443	5.8
CsGRAS4	Cs1g23790	1	26,312,130..26,314,430	2.301	578	64.609	6.48
CsGRAS5	Cs1g24030	1	26,536,784..26,539,482	2.699	622	68.64	5.21
CsGRAS6	Cs2g01990	2	712,717..716,009	3.293	547	61.354	5.59
CsGRAS7	Cs2g19790	2	16,594,175..16,597,228	3.054	536	59.839	5.69
CsGRAS8	Cs2g16940	2	13,725,445..13,728,200	2.756	594	65.01	5.07
CsGRAS9	Cs2g22130	2	19,473,815..19,475,661	1.847	449	49.857	5.63
CsGRAS10	Cs2g25740	2	25,061,533..25,064,057	2.525	680	74.812	5.55
CsGRAS11	Cs2g31200	2	30,539,961..30,542,210	2.25	450	50.465	5.64
CsGRAS12	Cs3g19370	3	22,638,185..22,639,924	1.74	497	54.762	5.46
CsGRAS13	Cs3g20600	3	23,648,991..23,652,290	3.3	587	65.569	5.05
CsGRAS14	Cs3g22540	3	25,133,617..25,135,056	1.44	479	55.38	6.42
CsGRAS15	Cs4g07500	4	4,764,513..4,765,886	1.374	457	51.789	6.68
CsGRAS16	Cs4g09270	4	6,174,424..6,177,538	3.115	540	60.257	5.47
CsGRAS17	Cs4g12130	4	9,229,350..9,232,702	3.353	580	63.962	6.05
CsGRAS18	Cs5g06850	5	4,295,618..4,297,464	1.847	514	57.197	6.84
CsGRAS19	Cs5g08980	5	5,981,543..5,984,690	3.148	793	87.583	6.19
CsGRAS20	Cs5g10360	5	7,221,262..7,224,586	3.325	667	73.998	5.83
CsGRAS21	Cs5g23210	5	25,956,305..25,957,972	1.668	460	51.808	5.28
CsGRAS22	Cs6g06570	6	8,549,914..8,553,298	3.385	747	84.94	6.07
CsGRAS23	Cs6g09040	6	10,926,215..10,927,967	1.753	502	57.137	4.8
CsGRAS24	Cs6g10700	6	12,167,278..12,170,722	3.445	824	90.029	6.06
CsGRAS25	Cs6g11330	6	12,539,724..12,542,120	2.397	441	48.414	5.16
CsGRAS26	Cs6g17530	6	18,003,432..18,006,136	2.705	576	63.477	5.06
CsGRAS27	Cs7g02550	7	954,076..957,514	3.439	480	53.864	5.88
CsGRAS28	Cs7g10070	7	6,453,677..6,455,188	1.512	503	56.369	6.92
CsGRAS29	Cs7g32390	7	32,023,417..32,027,134	3.718	749	84.622	5.54
CsGRAS30	Cs8g18700	8	21,236,343..21,239,526	3.184	681	77.419	6.08
CsGRAS31	Cs8g18710	8	21,245,113..21,247,870	2.758	685	77.218	6.24
CsGRAS32	Cs8g18720	8	21,249,404..21,252,230	2.827	700	79.157	6.16
CsGRAS33	Cs9g02370	9	927,322..927,732	0.411	136	15.213	5.52
CsGRAS34	Cs9g02380	9	935,894..937,186	1.293	430	48.53	6.07
CsGRAS35	Cs9g19410	9	18,332,817..18,335,452	2.636	659	72.98	6.46
CsGRAS36	orange1.1t00199	Un	4,137,451..4,140,679	3.229	706	78.267	5.64
CsGRAS37	orange1.1t00200	Un	4,153,573..4,156,616	3.044	641	70.135	5.23
CsGRAS38	orange1.1t01684	Un	27,457,696..27,459,583	1.888	606	68.353	5.9
CsGRAS39	orange1.1t03259	Un	50,093,525..50,095,204	1.68	540	60.832	5.23
CsGRAS40	orange1.1t03336	Un	51,290,183..51,292,527	2.345	609	67.241	5.99
CsGRAS41	orangel.1g045762m	Un		1.122	373	41.522	6.38
CsGRAS42	orangel.1g014896m	Un		1.832	416	45.793	6.02
CsGRAS43	orangel.1g009607m	Un		1.701	531	58.18	5.4
CsGRAS44	orangel.1g039114m	Un		1.899	632	71.888	6.18
CsGRAS45	orangel.1g045494m	Un		1.557	492	55.28	6.07
CsGRAS46	orangel.1g048129m	Un		1.236	412	46.813	6.72
CsGRAS47	orangel.1g042380m	Un		1.761	587	67.088	5
CsGRAS48	orangel.1g008559m	Un		1.686	561	62.182	5.65
CsGRAS49	orangel.1g038116m	Un		1.756	399	46.085	6.36
CsGRAS50	orangel.1g040563m	Un		0.915	305	33.105	5.54
