# Supplementary material for: Genome-wide identification, characterization, interaction network and expression profile of GRAS gene family in sweet orange (Citrus sinensis)
Source: Sci Rep. 2019 Feb 15;9:2156. doi: 10.1038/s41598-018-38185-z (PMC6377710; doi:10.1038/s41598-018-38185-z)
Supplement: Supplementary file 3 — Dataset 3 [file 41598_2018_38185_MOESM3_ESM.xls]

## Sheet: Sheet3
Cis-elements in promoters of CsGRAS genes
	anaerobic stress	heat stress	anoxic stress	low-temperature stress	drought stress	wound stress	fungi stress	ethylene	gibberellin	SA	JA	ABA	IAA
CsGRAS1	Y						Y	Y	Y	Y
CsGRAS2			Y	Y			Y			Y	Y
CsGRAS3	Y	Y			Y							Y	Y
CsGRAS4	Y	Y			Y				Y		Y
CsGRAS5	Y								Y	Y	Y	Y	Y
CsGRAS6		Y			Y				Y		Y	Y
CsGRAS7	Y	Y		Y						Y	Y	Y	Y
CsGRAS8	Y	Y	Y		Y					Y	Y
CsGRAS9		Y					Y		Y		Y	Y
CsGRAS10	Y				Y		Y	Y		Y		Y
CsGRAS11	Y	Y			Y	Y					Y		Y
CsGRAS12	Y	Y			Y				Y	Y	Y	Y	Y
CsGRAS13		Y		Y				Y	Y	Y	Y	Y
CsGRAS14	Y	Y		Y						Y
CsGRAS15	Y				Y	Y			Y
CsGRAS16					Y	Y		Y	Y	Y	Y		Y
CsGRAS17	Y				Y					Y		Y	Y
CsGRAS18		Y		Y	Y			Y			Y	Y
CsGRAS19	Y				Y			Y		Y	Y	Y	Y
CsGRAS20							Y					Y
CsGRAS21	Y	Y										Y
CsGRAS22	Y	Y			Y		Y	Y		Y	Y	Y
CsGRAS23	Y				Y		Y	Y	Y	Y	Y	Y	Y
CsGRAS24									Y	Y			Y
CsGRAS25	Y				Y			Y		Y			Y
CsGRAS26	Y	Y			Y		Y		Y		Y	Y
CsGRAS27	Y				Y		Y	Y		Y	Y	Y
CsGRAS28					Y		Y			Y	Y
CsGRAS29							Y	Y		Y	Y	Y
CsGRAS30	Y	Y			Y				Y	Y		Y
CsGRAS31	Y						Y		Y	Y	Y	Y
CsGRAS32		Y					Y		Y	Y		Y	Y
CsGRAS33					Y					Y	Y
CsGRAS34		Y					Y		Y	Y		Y	Y
CsGRAS35	Y	Y	Y	Y	Y		Y	Y	Y	Y	Y	Y	Y
CsGRAS36	Y	Y								Y	Y
CsGRAS37		Y		Y	Y		Y	Y	Y	Y	Y	Y	Y
CsGRAS38		Y							Y
CsGRAS39	Y	Y		Y				Y	Y	Y	Y		Y
CsGRAS40	Y	Y			Y			Y	Y		Y		Y
CsGRAS41				Y	Y			Y	Y	Y	Y	Y
CsGRAS42					Y						Y	Y
CsGRAS43	Y			Y			Y		Y	Y	Y
CsGRAS44		Y	Y	Y	Y				Y	Y	Y
CsGRAS45	Y	Y			Y			Y	Y	Y	Y	Y	Y
CsGRAS46	Y				Y				Y			Y
CsGRAS47					Y				Y		Y		Y
CsGRAS48	Y	Y					Y		Y	Y
CsGRAS49	Y	Y			Y						Y	Y
CsGRAS50	Y	Y		Y	Y				Y	Y	Y	Y	Y
