# Supplementary material for: Genome-wide identification, characterization, interaction network and expression profile of GRAS gene family in sweet orange (Citrus sinensis)
Source: Sci Rep. 2019 Feb 15;9:2156. doi: 10.1038/s41598-018-38185-z (PMC6377710; doi:10.1038/s41598-018-38185-z)
Supplement: Supplementary file 4 — Dataset 2 [file 41598_2018_38185_MOESM4_ESM.xlsx]

## Sheet: Sheet1
Table S2.CsGRAS genes function annaotation
Cs6g15150.1	F-box protein At3g44326; Probable F-box protein At1g60180;Putative uncharacterized protein Sb05g003430
Cs6g01650.1	Phytochrome A; Phytochrome type A; Phytochrome A1; Phytochrome a; Phytochrome A type 3; Phytochrome C; Phytochrome B; Phytochrome D; Phytochrome E; Light-sensor Protein kinase; Phytochrome A type 5 (Fragment); Cyanobacterial phytochrome A; Phytochrome-like protein cph1; Cyanobacterial phytochrome B;Phytochrome A (Fragment)
Cs6g01650.2	Phytochrome A; Phytochrome type A; Phytochrome A1; Phytochrome a; Phytochrome A type 3; Phytochrome C; Phytochrome B; Phytochrome D; Phytochrome E; Light-sensor Protein kinase; Phytochrome A type 5 (Fragment); Cyanobacterial phytochrome A; Phytochrome-like protein cph1; Cyanobacterial phytochrome B;Phytochrome A (Fragment)
Cs6g15130.1	F-box protein At2g27310; Probable F-box protein At1g60180;Putative uncharacterized protein Sb04g021870
Cs5g31490.2	Putative uncharacterized protein Sb01g034940
Cs6g12380.1	F-box protein At3g44326; Probable F-box protein At1g60180;Putative uncharacterized protein Sb04g021870
Cs5g31490.1	Putative uncharacterized protein Sb01g034940
Cs6g12220.1	F-box protein At2g27310; Probable F-box protein At1g60180;Putative uncharacterized protein Sb04g021870
Cs6g14150.1	Probable F-box protein At1g60180; F-box protein At2g27310;Putative uncharacterized protein Sb04g021870
Cs2g29030.1	Putative uncharacterized protein Sb01g037010;Calmodulin-related protein; Calmodulin; Calmodulin-7; Calmodulin-1; Calmodulin-1/11/16; Calmodulin-6; Calmodulin-2; Calmodulin-2/3/5; Calmodulin-3; Calmodulin-5/6/7/8; Calmodulin-1/4
Cs6g16140.1	Putative uncharacterized protein Sb01g037010;Calmodulin-related protein; Calmodulin; Calmodulin-7; Calmodulin-1; Calmodulin-1/11/16; Calmodulin-6; Calmodulin-2; Calmodulin-2/3/5; Calmodulin-3; Calmodulin-5/6/7/8; Calmodulin-1/4
Cs3g10700.1	Putative uncharacterized protein Sb02g043510;Calmodulin-like protein 11; Calmodulin; Calmodulin-1/4; Calmodulin-2; Calmodulin-2/3/5; Calmodulin-related protein; Calmodulin-3; Calmodulin-1; Calmodulin-7; Calmodulin-1/11/16; Calmodulin-5/6/7/8; Calmodulin-6; Calmodulin-B
Cs5g07190.1	Elongation factor 1-delta 2; Probable elongation factor 1-beta; 25 kDa elongation factor 1-beta; Cysteinyl-tRNA synthetase, cytoplasmic;EF-1 guanine nucleotide exchange domain containing protein, expressed
Cs9g02220.1	Phytochrome B; Phytochrome B1; Phytochrome D; Phytochrome E; Phytochrome C; Phytochrome A; Phytochrome type A; Phytochrome a; Phytochrome A type 3; Light-sensor Protein kinase; Phytochrome A type 5 (Fragment); Phytochrome-like protein cph1; Cyanobacterial phytochrome A;Phytochrome B1 (Fragment)
Cs9g02220.2	Phytochrome;Phytochrome B; Phytochrome B1; Phytochrome D; Phytochrome E; Phytochrome C; Phytochrome type A; Phytochrome A; Phytochrome a; Phytochrome A type 3; Light-sensor Protein kinase; Phytochrome A type 5 (Fragment); Phytochrome-like protein cph1; Cyanobacterial phytochrome A; Ethylene receptor
Cs9g02220.3	Phytochrome B; Phytochrome B1; Phytochrome D; Phytochrome E; Phytochrome C; Phytochrome A; Phytochrome type A; Phytochrome a; Phytochrome A type 3; Light-sensor Protein kinase; Phytochrome A type 5 (Fragment); Cyanobacterial phytochrome A; Bacteriophytochrome;Phytochrome B1 (Fragment)
Cs7g27470.1	Elongation factor 1-alpha;Elongation factor 1-alpha; Elongation factor 1-alpha, oocyte form; Elongation factor 1-alpha, somatic form; Adenylosuccinate synthetase 2, chloroplastic; Putative elongation factor 1-alpha-like 3
Cs5g13300.1	DP-glucose 4-epimerase/UDP-sulfoquinovose synthase (ISS);Probable rhamnose biosynthetic enzyme 1; dTDP-D-glucose 4,6-dehydratase; Putative dTDP-D-glucose 4,6-dehydratase; dTDP-glucose 4,6-dehydratase 2; Probable dTDP-glucose 4,6-dehydratase; Spore coat polysaccharide biosynthesis protein spsJ; Uncharacterized protein PB2B2.11; Uncharacterized UDP-glucose epimerase ytcB; Putative UDP-glucose 4-epi…
Cs9g07810.2	Putative uncharacterized protein Sb02g043510;Calmodulin-like protein 8; Calmodulin-2; Calmodulin; Calmodulin-1/4; Calmodulin-related protein; Calmodulin-1; Calmodulin-3; Calmodulin-6; Calmodulin-7; Calmodulin-1/11/16; Calmodulin-2/3/5; Calmodulin-5/6/7/8
