# Supplementary material for: Genome-wide identification, characterization, interaction network and expression profile of GRAS gene family in sweet orange (Citrus sinensis)
Source: Sci Rep. 2019 Feb 15;9:2156. doi: 10.1038/s41598-018-38185-z (PMC6377710; doi:10.1038/s41598-018-38185-z)
Supplement: Supplementary file 5 — Dataset 4 [file 41598_2018_38185_MOESM5_ESM.xlsx]

## Sheet: Sheet1
Table S3. List of primer sequences used in qRT-PCR
Primer name	Primer sequence (5'to 3')
GRAS1F	TGGAAGGAGAGGCAGCAAAG
GRAS1R	AAGCTCTGCCTCCATCGATG
GRAS2F	TGCTTGATTTCAATAGGGCTAA
GRAS2R	TGGAAGGTTAAAGACGTGGA
GRAS3F	AACTCAATTTAAGATCGAATTGCTTA
GRAS3R	CTCATCAGCTAGTATGTCGATGC
GRAS4F	CTTGGATCGACCGAATTGTT
GRAS4R	TTTGGTTCATATATCATATTACTTTGC
GRAS5F	GAATCCGTCGCTTCTGAAAG
GRAS5R	AACAGAACAGAACAGACTACAGAGACA
GRAS6F	AATAGAACGGAGAGTAGCTGTCAA
GRAS6R	TCCTCATTTAGTAACCAAGAAACACA
GRAS7F	TGACATCTTTGTTTCTGTCACG
GRAS7R	TTTTGCGCCAAACTACTTGA
GRAS8F	TGTGAATGTGCGATTGTGAGC
GRAS8R	AGGAAAGGAAACGGATGGACA
GRAS9F	TCTGTCAAGATGTTCACATGAGATT
GRAS9R	GGGAAACAAAGTGACGGATA
GRAS10F	TGCAAATGCTGTGACTCAATC
GRAS10R	CTCTATCTTGCCACCCCAAA
GRAS11F	TGGTTCGAGATTGAACTGATTTT
GRAS11R	CGGCAAAAATACTCAATAGACAAG
GRAS12F	GCTTGCTCATTTTTAGTTGCATT
GRAS12R	TCAGCAAAATCAAATTGAAGAG
GRAS13F	TGGGTGGGAAGACAAAAGCT
GRAS13R	AGGTTCTTCGTTCTTCAACCTCA
GRAS14F	CACTTCAATTTGATGAGGAGAAT
GRAS14R	GCAGTGGCAGTAAGCAAACA
GRAS15F	CTGCTGTTAAGACTCCATTATCCTT
GRAS15R	AGACAGAGAAAAGGGCACGA
GRAS16F	CAAACAGCAAGCTTTTCCAA
GRAS16R	AGTCGACAGCCCCACCAG
GRAS17F	TCATCTACTGATTGATGTGATTCG
GRAS17R	TTCGGTTCTGCACCATTAAA
GRAS18F	AAAGTTTCACCAATAAAGTTAGAAGG
GRAS18R	AACAGCTAGCGCACACTGAA
GRAS19F	TCTTCTGGTTAAGAGGGCGATA
GRAS19R	CAGCATGCAATCAAAAATTCA
GRAS20F	TTGATGTCAAGTTGCATTTATTCTT
GRAS20R	AACACAACTCAACAAATCTTTTCATC
GRAS21F	GGCCAAAAGCACCATTGAT
GRAS21R	GAAGATAGTGGAAACATTAAATGCTAA
GRAS22F	CCAGAAAACAGTATGCGTGTG
GRAS22R	CACATTGCACATTATAGCAGCA
GRAS23F	ACCACTAGTGAGAGTCTCTGCT
GRAS23R	TAAAGAAAGGGCACGGTGTG
GRAS24F	TGGTTGTCGGGTGGTTTACT
GRAS24R	TGAAAGGGGCCGTCCAATTT
GRAS25F	ACTTCAAAGTACATTCGAGACCG
GRAS25R	TTAGGACTGCCGTGCTTCAC
GRAS26F	AGATTTTGAGGTGCGATCAA
GRAS26R	GCGTACGTGATTGAGAATGATG
GRAS27F	CACAGAAAGCTCCATTGCTG
GRAS27R	TCCCCTTTCTACAGCATTTAAAAC
GRAS28F	GTCCAAACATGCGAGGGTTA
GRAS28R	GGACATTTCCAGCAAGAAGC
GRAS29F	TTTGCAAGTTTGTAAGCAATATGAA
GRAS29R	TAAAGAACAGGCGACGCAAT
GRAS30F	TTCTGTTGCAGGGGCTGTTT
GRAS30R	ACCAATCAAAAGCAGTGCACA
GRAS31F	TCATTTGTCGTTGAGTTCATCA
GRAS31R	ACAGATGTTCAAGTCCAGGATG
GRAS32F	CCATATGTTCTAGTAGTGATGATTCAA
GRAS32R	TGTTTTAAATTCTGCCTTATTCCA
GRAS33F	TTCGCTTACTTTGCTGAGACC
GRAS33R	TTCTTCACCGGTGTTCAATTC
GRAS34F	GGAGTTTTGCTTGTGGGAGT
GRAS34R	CTCGGTGAAACTTCCAAACTG
GRAS35F	GCGTTTTGTATTTGAGGGACTT
GRAS35R	GCATACCATGGCATTACCAA
